# Supplementary material for: Plasmodium falciparum gametocyte burden in a Tanzanian heterogeneous transmission setting
Source: Malar J. 2025 Feb 21;24:54. doi: 10.1186/s12936-025-05270-4 (PMC11846475; doi:10.1186/s12936-025-05270-4)
Supplement: Supplementary file 4 — Additional file 4. Complete data set of the current study. [file 12936_2025_5270_MOESM4_ESM.xlsx]

## Sheet:  data set
Sr	Participant ID	Gender	Age/years	Age group	Study site	mRDT	Microscopy asexuals	Microscopy- number asexual/µL	Microscopy gametocyte	Microscopy number gametocytes/µL	qPCR total parasites	qPCR total parasites/µL	qPCR gametocyte	qPCR total gametocyte/µL	qPCR female gametocyte/µL	qPCR male gametocyte/µL	Plasmodium Plasmodium falciparum qPCR +ve	Plasmodium Plasmodium malariae qPCR +ve	Plasmodium ovale qPCR +ve
1	TBVB-YB-001	M	14	Ado	Yombo	0	0	0	0	0	0	0	0	0	0	0	0	0	0
2	TBVB-YB-002	M	16	Ado	Yombo	0	0	0	0	0	0	0	0	0	0	0	0	0	0
3	TBVB-YB-003	M	14	Ado	Yombo	0	0	0	0	0	0	0	0	0	0	0	0	0	0
4	TBVB-YB-004	M	14	Ado	Yombo	0	0	0	0	0	0	0	0	0	0	0	0	0	0
5	TBVB-YB-005	M	15	Ado	Yombo	0	0	0	0	0	0	0	0	0	0	0	0	0	0
6	TBVB-YB-006	M	15	Ado	Yombo	0	0	0	0	0	0	0	0	0	0	0	0	0	0
7	TBVB-YB-007	M	14	Ado	Yombo	0	0	0	0	0	0	0	0	0	0	0	0	0	0
8	TBVB-YB-008	F	6	Ch	Yombo	0	0	0	0	0	0	0	0	0	0	0	0	0	0
9	TBVB-YB-009	F	10	Ch	Yombo	0	0	0	0	0	0	0	0	0	0	0	0	0	0
10	TBVB-YB-010	M	6	Ch	Yombo	0	0	0	0	0	0	0	0	0	0	0	0	0	0
11	TBVB-YB-011	F	12	Ch	Yombo	1	1	1047.67	0	0	1	384.916	1	11.8245	10.6802	1.14434	1	0	0
12	TBVB-YB-012	M	17	Ado	Yombo	0	0	0	0	0	0	0	0	0	0	0	0	0	0
13	TBVB-YB-013	M	14	Ado	Yombo	0	0	0	0	0	0	0	0	0	0	0	0	0	0
14	TBVB-YB-014	M	16	Ado	Yombo	0	0	0	0	0	0	0	0	0	0	0	0	0	0
15	TBVB-YB-015	M	15	Ado	Yombo	0	0	0	0	0	0	0	0	0	0	0	0	0	0
16	TBVB-YB-016	M	16	Ado	Yombo	0	0	0	0	0	0	0	0	0	0	0	0	0	0
17	TBVB-YB-017	F	13	Ado	Yombo	0	0	0	0	0	0	0	0	0	0	0	0	0	0
18	TBVB-YB-018	F	14	Ado	Yombo	0	0	0	0	0	0	0	0	0	0	0	0	0	0
19	TBVB-YB-019	F	15	Ado	Yombo	0	0	0	0	0	0	0	0	0	0	0	0	0	0
20	TBVB-YB-020	M	11	Ch	Yombo	0	0	0	0	0	0	0	0	0	0	0	0	0	0
21	TBVB-YB-021	M	9	Ch	Yombo	1	1	760	0	0	1	467.207	1	16.2768	15.1942	1.08253	1	0	0
22	TBVB-YB-022	F	12	Ch	Yombo	0	0	0	0	0	0	0	0	0	0	0	0	0	0
23	TBVB-YB-023	F	9	Ch	Yombo	0	0	0	0	0	1	18.1001	1	18.7737	18.123	0.650778	1	0	0
24	TBVB-YB-024	F	7	Ch	Yombo	0	0	0	0	0	0	0	0	0	0	0	0	0	0
25	TBVB-YB-025	F	8	Ch	Yombo	0	0	0	0	0	0	0	0	0	0	0	0	0	0
26	TBVB-YB-026	F	9	Ch	Yombo	0	0	0	0	0	0	0	0	0	0	0	0	0	0
27	TBVB-YB-027	F	6	Ch	Yombo	0	0	0	0	0	0	0	0	0	0	0	0	0	0
28	TBVB-YB-028	F	11	Ch	Yombo	0	0	0	0	0	0	0	0	0	0	0	0	0	0
29	TBVB-YB-029	M	9	Ch	Yombo	0	0	0	0	0	0	0	0	0	0	0	0	0	0
30	TBVB-YB-030	M	12	Ch	Yombo	0	0	0	0	0	0	0	0	0	0	0	0	0	0
31	TBVB-FKS-001	M	22	Ad	Fukayosi	1	1	12513.3	1	16	1	14609.5	1	24	20.6237	3.03066	1	0	0
32	TBVB-FKS-002	F	44	Ad	Fukayosi	0	0	0	0	0	0	0	0	0	0	0	0	0	0
33	TBVB-FKS-003	M	7	Ch	Fukayosi	0	1	32943	0	0	1	189426	0	0	0	0	1	0	0
34	TBVB-FKS-004	M	18	Ad	Fukayosi	1	1	34036.7	0	0	1	31401.6	1	26	24.7191	1	1	0	0
35	TBVB-FKS-005	M	12	Ch	Fukayosi	0	0	0	0	0	0	0	0	0	0	0	0	0	0
36	TBVB-FKS-006	F	24	Ad	Fukayosi	0	0	0	0	0	0	0	0	0	0	0	0	0	0
37	TBVB-FKS-007	F	26	Ad	Fukayosi	0	0	0	0	0	0	0	0	0	0	0	0	0	0
38	TBVB-FKS-008	M	28	Ad	Fukayosi	0	0	0	0	0	0	0	0	0	0	0	0	0	0
39	TBVB-FKS-009	F	22	Ad	Fukayosi	0	0	0	0	0	0	0	0	0	0	0	0	0	0
40	TBVB-FKS-010	M	9	Ch	Fukayosi	0	0	0	0	0	0	0	0	0	0	0	0	0	0
41	TBVB-FKS-011	F	9	Ch	Fukayosi	0	0	0	0	0	0	0	0	0	0	0	0	0	0
42	TBVB-FKS-012	F	10	Ch	Fukayosi	0	0	0	0	0	0	0	0	0	0	0	0	0	0
43	TBVB-FKS-013	M	25	Ad	Fukayosi	0	0	0	0	0	0	0	0	0	0	0	0	0	0
44	TBVB-FKS-014	F	7	Ch	Fukayosi	0	0	0	0	0	0	0	0	0	0	0	0	0	0
45	TBVB-FKS-015	F	7	Ch	Fukayosi	1	1	200000	0	0	1	455551	0	0	0	0	1	0	0
46	TBVB-FKS-016	F	9	Ch	Fukayosi	0	0	0	0	0	0	0	0	0	0	0	0	0	0
47	TBVB-FKS-017	M	7	Ch	Fukayosi	0	0	0	0	0	0	0	0	0	0	0	0	0	0
48	TBVB-FKS-018	F	11	Ch	Fukayosi	0	0	0	0	0	0	0	0	0	0	0	0	0	0
49	TBVB-FKS-019	F	6	Ch	Fukayosi	0	0	0	0	0	0	0	0	0	0	0	0	0	0
50	TBVB-FKS-020	F	6	Ch	Fukayosi	0	0	0	0	0	0	0	0	0	0	0	0	0	0
51	TBVB-FKS-021	M	9	Ch	Fukayosi	0	0	0	0	0	0	0	0	0	0	0	0	0	0
52	TBVB-FKS-022	F	12	Ch	Fukayosi	0	0	0	0	0	0	0	0	0	0	0	0	0	0
53	TBVB-FKS-023	M	10	Ch	Fukayosi	0	0	0	0	0	0	0	0	0	0	0	0	0	0
54	TBVB-FKS-024	M	7	Ch	Fukayosi	0	0	0	0	0	0	0	0	0	0	0	0	0	0
55	TBVB-FKS-025	F	10	Ch	Fukayosi	0	0	0	0	0	0	0	0	0	0	0	0	0	0
56	TBVB-FKS-026	M	8	Ad	Fukayosi	0	0	0	0	0	0	0	0	0	0	0	0	0	0
57	TBVB-FKS-027	M	19	Ad	Fukayosi	1	1	8622.67	0	0	1	61832.6	0	0	0	0	1	0	0
58	TBVB-FKS-028	M	21	Ad	Fukayosi	0	0	0	0	0	0	0	0	0	0	0	0	0	0
59	TBVB-FKS-029	F	32	Ad	Fukayosi	0	0	0	0	0	0	0	0	0	0	0	0	0	0
60	TBVB-FKS-030	F	11	Ad	Fukayosi	0	0	0	0	0	0	0	0	0	0	0	0	0	0
61	TBVB-FKS-031	F	8	Ch	Fukayosi	0	0	0	0	0	0	0	0	0	0	0	0	0	0
62	TBVB-WMK-001	F	10	Ch	Wamimkoko	0	0	0	0	0	0	0	0	0	0	0	0	0	0
63	TBVB-WMK-002	M	12	Ch	Wamimkoko	1	1	440.333	0	0	1	193.457	0	0	0	0	1	0	0
64	TBVB-WMK-003	M	15	Ado	Wamimkoko	1	1	573.333	1	32	1	20.0368	1	32	21	11	1	0	0
65	TBVB-WMK-004	F	14	Ado	Wamimkoko	0	0	0	0	0	0	0	0	0	0	0	0	0	0
66	TBVB-WMK-005	M	14	Ado	Wamimkoko	1	1	631.667	0	0	1	1567.19	1	71.0025	70.0025	1	1	1	0
67	TBVB-WMK-006	M	12	Ch	Wamimkoko	0	0	0	0	0	0	0	0	0	0	0	0	0	0
68	TBVB-WMK-007	F	6	Ch	Wamimkoko	0	0	0	0	0	0	0	0	0	0	0	0	0	0
69	TBVB-WMK-008	F	12	Ch	Wamimkoko	0	0	0	0	0	0	0	0	0	0	0	0	0	0
70	TBVB-WMK-009	F	12	Ch	Wamimkoko	0	0	0	0	0	1	37.4258	1	48.3977	46.3977	2	1	1	0
71	TBVB-WMK-010	M	11	Ch	Wamimkoko	0	0	0	0	0	0	0	0	0	0	0	0	0	0
72	TBVB-WMK-011	F	10	Ch	Wamimkoko	0	0	0	0	0	0	0	0	0	0	0	0	0	0
73	TBVB-WMK-012	F	10	Ch	Wamimkoko	1	1	190	0	0	1	27.6223	0	0	0	0	1	0	0
74	TBVB-WMK-013	F	10	Ch	Wamimkoko	0	0	0	0	0	0	0	0	0	0	0	0	0	0
75	TBVB-WMK-014	M	9	Ch	Wamimkoko	1	1	325	0	0	1	303.185	0	0	0	0	1	0	0
76	TBVB-WMK-015	F	10	Ch	Wamimkoko	1	1	518.333	0	0	1	51329.4	0	0	0	0	1	0	0
77	TBVB-WMK-016	M	9	Ch	Wamimkoko	0	0	0	0	0	0	0	0	0	0	0	0	0	0
78	TBVB-WMK-017	M	12	Ch	Wamimkoko	0	0	0	0	0	0	0	0	0	0	0	0	0	0
79	TBVB-WMK-018	M	12	Ch	Wamimkoko	0	0	0	0	0	0	0	0	0	0	0	0	0	0
11	TBVB-WMK-019	M	8	Ch	Wamimkoko	1	1	236	0	0	1	11	0	0	0	0	1	0	0
81	TBVB-WMK-020	M	8	Ch	Wamimkoko	0	0	0	0	0	0	0	0	0	0	0	0	0	0
82	TBVB-WMK-021	M	12	Ch	Wamimkoko	0	0	0	0	0	1	1616.8	0	0	0	0	1	0	0
83	TBVB-WMK-022	F	9	Ch	Wamimkoko	0	0	0	0	0	0	0	0	0	0	0	0	0	0
84	TBVB-WMK-023	M	21	Ad	Wamimkoko	0	0	0	0	0	1	133.799	0	0	0	0	1	0	0
85	TBVB-WMK-024	M	20	Ad	Wamimkoko	1	0	0	0	0	1	9.6007	0	0	0	0	1	0	0
86	TBVB-WMK-025	M	21	Ad	Wamimkoko	0	0	0	0	0	1	247.339	1	17	15	2	1	0	0
87	TBVB-WMK-026	M	27	Ad	Wamimkoko	0	0	0	0	0	0	0	0	0	0	0	0	0	0
88	TBVB-WMK-027	M	30	Ad	Wamimkoko	0	0	0	0	0	0	0	0	0	0	0	0	0	0
89	TBVB-WMK-028	M	24	Ad	Wamimkoko	1	0	0	0	0	0	0	0	0	0	0	0	0	0
90	TBVB-WMK-029	M	45	Ad	Wamimkoko	0	0	0	0	0	0	0	0	0	0	0	0	0	0
91	TBVB-WMK-030	M	45	Ad	Wamimkoko	0	0	0	0	0	0	0	0	0	0	0	0	0	0
92	TBVB-WMK-031	F	25	Ad	Wamimkoko	0	0	0	0	0	0	0	0	0	0	0	0	0	0
93	TBVB-WMK-032	F	24	Ad	Wamimkoko	0	0	0	0	0	1	13.4209	0	0	0	0	1	0	0
94	TBVB-WMK-033	M	20	Ad	Wamimkoko	0	0	0	0	0	1	15.6941	0	0	0	0	1	0	0
95	TBVB-WMK-034	F	21	Ad	Wamimkoko	0	0	0	0	0	0	0	0	0	0	0	0	0	0
96	TBVB-WMK-035	M	18	Ad	Wamimkoko	0	0	0	0	0	0	0	0	0	0	0	0	0	0
97	TBVB-WMK-036	M	42	Ad	Wamimkoko	0	0	0	0	0	0	0	0	0	0	0	0	0	0
98	TBVB-WMK-037	M	17	Ado	Wamimkoko	1	1	5946.33	1	64	1	660.879	1	237.69	216.69	21	1	1	0
99	TBVB-WMK-038	M	15	Ado	Wamimkoko	1	1	661.667	0	0	1	137.445	0	0	0	0	1	0	0
100	TBVB-WMK-039	F	45	Ad	Wamimkoko	0	0	0	0	0	0	0	0	0	0	0	0	0	0
101	TBVB-WMK-040	M	36	Ad	Wamimkoko	0	0	0	0	0	0	0	0	0	0	0	0	0	0
102	TBVB-MN-001	M	30	Ad	Miono	1	1	93.3333	0	0	1	6.42305	0	0	0	0	1	0	0
103	TBVB-MN-002	M	43	Ad	Miono	0	0	0	0	0	0	0	0	0	0	0	0	0	0
104	TBVB-MN-003	F	40	Ad	Miono	0	0	0	0	0	0	0	0	0	0	0	0	0	0
105	TBVB-MN-004	M	50	Ad	Miono	0	0	0	0	0	0	0	0	0	0	0	0	0	0
106	TBVB-MN-005	M	45	Ad	Miono	1	1	445	0	0	1	195.482	0	0	0	0	1	0	0
107	TBVB-MN-006	M	33	Ad	Miono	1	1	3889.67	1	144	1	1901.32	1	1976.89	1575.79	401.1	1	0	0
108	TBVB-MN-007	F	22	Ad	Miono	1	1	442.667	0	0	1	386.141	0	0	0	0	1	0	0
109	TBVB-MN-008	M	38	Ad	Miono	0	0	0	0	0	0	0	0	0	0	0	0	0	0
110	TBVB-MN-009	F	9	Ch	Miono	0	0	0	0	0	0	0	0	0	0	0	0	0	0
111	TBVB-MN-010	F	6	Ch	Miono	0	0	0	0	0	0	0	0	0	0	0	0	0	0
112	TBVB-MN-011	F	32	Ad	Miono	0	0	0	0	0	0	0	0	0	0	0	0	0	0
113	TBVB-MN-012	F	5	Ch	Miono	0	0	0	0	0	0	0	0	0	0	0	0	0	0
114	TBVB-MN-013	F	8	Ch	Miono	0	0	0	0	0	0	0	0	0	0	0	0	0	0
115	TBVB-MN-014	M	14	Ado	Miono	0	0	0	0	0	1	73.284	0	0	0	0	1	0	0
116	TBVB-MN-015	F	30	Ad	Miono	0	0	0	1	112	1	130.125	1	1240.83	1023.13	217.7	1	0	0
117	TBVB-MN-016	F	18	Ad	Miono	0	0	0	0	0	0	0	0	0	0	0	0	0	0
118	TBVB-MN-017	F	12	Ch	Miono	1	1	6968.67	0	0	1	9399.85	0	0	0	0	1	0	0
119	TBVB-MN-018	F	6	Ch	Miono	1	1	76	0	0	1	75052	0	0	0	0	1	0	0
120	TBVB-MN-019	F	18	Ad	Miono	0	0	0	0	0	0	0	0	0	0	0	0	0	0
121	TBVB-MN-020	F	44	Ad	Miono	0	0	0	0	0	0	0	0	0	0	0	0	0	0
122	TBVB-MN-021	F	12	Ch	Miono	0	0	0	0	0	0	0	0	0	0	0	0	0	0
123	TBVB-MN-022	F	7	Ch	Miono	0	0	0	0	0	0	0	0	0	0	0	0	0	0
124	TBVB-MN-023	F	40	Ad	Miono	0	0	0	0	0	0	0	0	0	0	0	0	0	0
125	TBVB-MN-024	M	6	Ch	Miono	0	0	0	0	0	0	0	0	0	0	0	0	0	0
126	TBVB-MN-025	F	9	Ch	Miono	1	1	4305.67	0	0	1	540.411	0	0	0	0	1	0	0
127	TBVB-MN-026	F	37	Ad	Miono	1	0	0	0	0	0	0	0	0	0	0	0	0	0
128	TBVB-MN-027	F	40	Ad	Miono	0	0	0	0	0	1	6.91719	0	0	0	0	1	0	0
129	TBVB-MN-028	F	28	Ad	Miono	0	0	0	0	0	0	0	0	0	0	0	0	0	0
130	TBVB-MN-029	F	10	Ch	Miono	0	0	0	0	0	0	0	0	0	0	0	0	0	0
131	TBVB-MN-030	F	45	Ad	Miono	0	0	0	0	0	1	4.01797	0	0	0	0	1	0	0
132	TBVB-MN-031	M	7	Ch	Miono	0	0	0	0	0	0	0	0	0	0	0	0	0	0
133	TBVB-MN-032	F	56	Ad	Miono	0	0	0	0	0	0	0	0	0	0	0	0	0	0
134	TBVB-MN-033	F	12	Ch	Miono	0	0	0	0	0	0	0	0	0	0	0	0	0	0
135	TBVB-MN-034	F	36	Ad	Miono	0	0	0	0	0	0	0	0	0	0	0	0	0	0
136	TBVB-MN-035	F	30	Ad	Miono	0	0	0	0	0	0	0	0	0	0	0	0	0	0
137	TBVB-MN-036	M	45	Ad	Miono	1	1	560	0	0	1	59140.7	0	0	0	0	1	0	0
138	TBVB-MN-037	F	44	Ad	Miono	0	0	0	0	0	0	0	0	0	0	0	0	0	0
139	TBVB-MN-038	F	31	Ad	Miono	0	0	0	0	0	0	0	0	0	0	0	0	0	0
140	TBVB-MN-039	F	15	Ado	Miono	1	0	0	0	0	0	0	0	0	0	0	0	0	0
141	TBVB-MN-040	F	40	Ad	Miono	0	0	0	0	0	1	45	0	0	0	0	1	0	0
142	TBVB-MN-041	F	20	Ad	Miono	0	0	0	0	0	0	0	0	0	0	0	0	0	0
143	TBVB-MN-042	M	14	Ado	Miono	1	0	0	0	0	0	0	0	0	0	0	0	0	0
144	TBVB-MN-043	F	6	Ch	Miono	1	1	4281.67	0	0	1	21803	0	0	0	0	1	0	0
145	TBVB-MN-044	M	14	Ado	Miono	1	1	920	0	0	1	2312	0	0	0	0	1	0	0
146	TBVB-MN-045	F	41	Ad	Miono	0	0	0	0	0	0	0	0	0	0	0	0	0	0
147	TBVB-MN-046	F	24	Ad	Miono	0	0	0	0	0	0	0	0	0	0	0	0	0	0
148	TBVB-MN-047	M	10	Ch	Miono	0	0	0	0	0	0	0	0	0	0	0	0	0	0
149	TBVB-MN-048	F	34	Ad	Miono	0	0	0	0	0	0	0	0	0	0	0	0	0	0
150	TBVB-MN-049	F	41	Ad	Miono	0	0	0	0	0	0	0	0	0	0	0	0	0	0
151	TBVB-MN-050	F	45	Ad	Miono	0	0	0	0	0	0	0	0	0	0	0	0	0	0
152	TBVB-MN-051	F	45	Ad	Miono	0	0	0	0	0	0	0	0	0	0	0	0	0	0
153	TBVB-MN-052	M	6	Ch	Miono	0	0	0	0	0	0	0	0	0	0	0	0	0	0
154	TBVB-MN-053	F	12	Ch	Miono	1	1	105.667	0	0	1	39.0358	0	0	0	0	1	0	0
155	TBVB-MN-054	F	11	Ch	Miono	1	1	243333	0	0	1	84494.7	0	0	0	0	1	0	0
156	TBVB-MN-055	M	7	Ch	Miono	0	1	481.667	1	32	1	532	1	32	19	13	1	0	0
157	TBVB-MN-056	M	14	Ado	Miono	1	1	1320	0	0	1	2312	0	0	0	0	1	0	0
158	TBVB-MN-057	F	8	Ch	Miono	0	0	0	0	0	0	0	0	0	0	0	0	0	0
159	TBVB-MN-058	M	7	Ch	Miono	0	0	0	0	0	0	0	0	0	0	0	0	0	0
160	TBVB-MN-059	F	12	Ch	Miono	0	1	58060	1	16	1	32.6506	1	200.063	190.063	10	1	0	0
161	TBVB-MN-060	M	12	Ch	Miono	0	0	0	0	0	0	0	0	0	0	0	0	0	0
162	TBVB-YB-031	F	40	Ad	Yombo	0	0	0	0	0	0	0	0	0	0	0	0	0	0
163	TBVB-YB-032	F	26	Ad	Yombo	0	0	0	0	0	0	0	0	0	0	0	0	0	0
164	TBVB-YB-033	F	39	Ad	Yombo	0	0	0	0	0	0	0	0	0	0	0	0	0	0
165	TBVB-YB-034	M	23	Ad	Yombo	0	0	0	0	0	0	0	0	0	0	0	0	0	0
166	TBVB-YB-035	M	42	Ad	Yombo	0	0	0	0	0	0	0	0	0	0	0	0	0	0
167	TBVB-YB-036	F	30	Ad	Yombo	0	0	0	0	0	0	0	0	0	0	0	0	0	0
168	TBVB-YB-037	F	31	Ad	Yombo	0	0	0	0	0	0	0	0	0	0	0	0	0	0
169	TBVB-YB-038	F	45	Ad	Yombo	0	0	0	0	0	0	0	0	0	0	0	0	0	0
170	TBVB-YB-039	M	23	Ad	Yombo	0	0	0	0	0	0	0	0	0	0	0	0	0	0
171	TBVB-YB-040	F	22	Ad	Yombo	0	0	0	0	0	0	0	0	0	0	0	0	0	0
172	TBVB-YB-041	F	39	Ad	Yombo	0	0	0	0	0	0	0	0	0	0	0	0	0	0
173	TBVB-YB-042	F	39	Ad	Yombo	0	0	0	0	0	0	0	0	0	0	0	0	0	0
174	TBVB-YB-043	F	38	Ad	Yombo	0	0	0	0	0	0	0	0	0	0	0	0	0	0
175	TBVB-YB-044	F	32	Ad	Yombo	0	0	0	0	0	0	0	0	0	0	0	0	0	0
176	TBVB-YB-045	F	30	Ad	Yombo	0	0	0	0	0	0	0	0	0	0	0	0	0	0
177	TBVB-YB-046	F	35	Ad	Yombo	0	0	0	0	0	0	0	0	0	0	0	0	0	0
178	TBVB-YB-047	M	44	Ad	Yombo	0	0	0	0	0	0	0	0	0	0	0	0	0	0
179	TBVB-YB-048	F	37	Ad	Yombo	0	0	0	0	0	0	0	0	0	0	0	0	0	0
180	TBVB-YB-049	F	23	Ad	Yombo	0	0	0	0	0	0	0	0	0	0	0	0	0	0
181	TBVB-YB-050	F	36	Ad	Yombo	0	0	0	0	0	0	0	0	0	0	0	0	0	0
182	TBVB-FKS-032	F	32	Ad	Fukayosi	0	0	0	0	0	0	0	0	0	0	0	0	0	0
183	TBVB-FKS-033	F	34	Ad	Fukayosi	0	0	0	0	0	0	0	0	0	0	0	0	0	0
184	TBVB-FKS-034	F	23	Ad	Fukayosi	0	0	0	0	0	0	0	0	0	0	0	0	0	0
185	TBVB-FKS-035	M	30	Ad	Fukayosi	0	0	0	0	0	0	0	0	0	0	0	0	0	0
186	TBVB-FKS-036	F	22	Ad	Fukayosi	0	0	0	0	0	0	0	0	0	0	0	0	0	0
187	TBVB-FKS-037	F	19	Ad	Fukayosi	0	0	0	0	0	0	0	0	0	0	0	0	0	0
188	TBVB-FKS-038	M	22	Ad	Fukayosi	0	0	0	0	0	0	0	0	0	0	0	0	0	0
189	TBVB-FKS-039	F	22	Ad	Fukayosi	0	0	0	0	0	0	0	0	0	0	0	0	0	0
190	TBVB-FKS-040	M	25	Ad	Fukayosi	0	0	0	0	0	0	0	0	0	0	0	0	0	0
191	TBVB-FKS-041	M	33	Ad	Fukayosi	0	0	0	0	0	0	0	0	0	0	0	0	0	0
192	TBVB-FKS-042	M	23	Ad	Fukayosi	0	0	0	0	0	0	0	0	0	0	0	0	0	0
193	TBVB-FKS-043	M	27	Ad	Fukayosi	0	0	0	0	0	0	0	0	0	0	0	0	0	0
194	TBVB-FKS-044	M	36	Ad	Fukayosi	0	0	0	0	0	0	0	0	0	0	0	0	0	0
195	TBVB-FKS-045	M	28	Ad	Fukayosi	0	0	0	0	0	0	0	0	0	0	0	0	0	0
196	TBVB-FKS-046	M	29	Ad	Fukayosi	0	0	0	0	0	0	0	0	0	0	0	0	0	0
197	TBVB-FKS-047	F	44	Ad	Fukayosi	0	0	0	0	0	0	0	0	0	0	0	0	0	0
198	TBVB-FKS-048	F	27	Ad	Fukayosi	0	0	0	0	0	0	0	0	0	0	0	0	0	0
199	TBVB-WMK-041	F	12	Ch	Wamimkoko	0	0	0	0	0	0	0	0	0	0	0	0	0	0
200	TBVB-WMK-042	M	8	Ch	Wamimkoko	1	1	28931	0	0	1	58060	0	0	0	0	1	0	0
201	TBVB-WMK-043	F	7	Ch	Wamimkoko	0	1	124.667	0	0	1	403	0	0	0	0	1	1	0
202	TBVB-WMK-044	F	7	Ch	Wamimkoko	0	0	0	0	0	0	0	0	0	0	0	0	0	0
203	TBVB-WMK-045	F	8	Ch	Wamimkoko	1	1	4061.67	0	0	1	4227.11	0	0	0	0	1	0	0
204	TBVB-WMK-046	M	5	Ch	Wamimkoko	0	0	0	0	0	0	0	0	0	0	0	0	0	0
205	TBVB-WMK-047	F	8	Ch	Wamimkoko	1	0	0	0	0	0	0	0	0	0	0	0	0	0
206	TBVB-WMK-048	M	7	Ch	Wamimkoko	0	0	0	0	0	0	0	0	0	0	0	0	0	0
207	TBVB-WMK-049	F	7	Ch	Wamimkoko	0	0	0	0	0	0	0	0	0	0	0	0	0	0
208	TBVB-WMK-050	F	7	Ch	Wamimkoko	0	0	0	0	0	0	0	0	0	0	0	0	0	0
209	TBVB-WMK-051	M	27	Ad	Wamimkoko	0	0	0	0	0	0	0	0	0	0	0	0	0	0
210	TBVB-WMK-052	M	28	Ad	Wamimkoko	0	0	0	0	0	0	0	0	0	0	0	0	0	0
211	TBVB-WMK-053	F	30	Ad	Wamimkoko	0	0	0	0	0	0	0	0	0	0	0	0	0	0
212	TBVB-WMK-054	M	6	Ch	Wamimkoko	0	0	0	0	0	0	0	0	0	0	0	0	0	0
213	TBVB-WMK-055	F	29	Ad	Wamimkoko	0	0	0	0	0	0	0	0	0	0	0	0	0	0
214	TBVB-WMK-056	F	33	Ad	Wamimkoko	0	0	0	0	0	0	0	0	0	0	0	0	0	0
215	TBVB-WMK-057	F	28	Ad	Wamimkoko	0	0	0	0	0	0	0	0	0	0	0	0	0	0
216	TBVB-WMK-058	F	5	Ch	Wamimkoko	0	0	0	0	0	0	0	0	0	0	0	0	0	0
217	TBVB-WMK-059	F	12	Ch	Wamimkoko	0	0	0	0	0	0	0	0	0	0	0	0	0	0
218	TBVB-WMK-060	F	8	Ch	Wamimkoko	1	1	255.667	0	0	1	14.2609	0	0	0	0	1	0	0
219	TBVB-WMK-061	M	36	Ad	Wamimkoko	0	0	0	0	0	0	0	0	0	0	0	0	0	0
220	TBVB-WMK-062	M	21	Ad	Wamimkoko	0	0	0	0	0	1	72	0	0	0	0	1	0	0
221	TBVB-WMK-063	M	30	Ad	Wamimkoko	0	0	0	0	0	0	0	0	0	0	0	0	0	0
222	TBVB-WMK-064	M	52	Ad	Wamimkoko	0	0	0	0	0	0	0	0	0	0	0	0	0	0
223	TBVB-WMK-065	M	29	Ad	Wamimkoko	0	0	0	0	0	1	46.5246	0	0	0	0	1	0	0
224	TBVB-WMK-066	M	19	Ad	Wamimkoko	0	0	0	0	0	1	88.7505	0	0	0	0	1	1	0
225	TBVB-WMK-067	M	19	Ad	Wamimkoko	0	1	428.667	0	0	1	263.47	0	0	0	0	1	0	0
226	TBVB-WMK-068	F	7	Ch	Wamimkoko	0	0	0	0	0	0	0	0	0	0	0	0	0	0
227	TBVB-WMK-069	F	6	Ch	Wamimkoko	0	0	0	0	0	0	0	0	0	0	0	0	0	0
228	TBVB-WMK-070	M	14	Ado	Wamimkoko	1	1	487.667	0	0	1	945.387	0	0	0	0	1	0	0
229	TBVB-WMK-071	F	14	Ado	Wamimkoko	0	0	0	0	0	0	0	0	0	0	0	0	0	0
230	TBVB-WMK-072	M	15	Ado	Wamimkoko	1	1	485	0	0	1	89.2822	0	0	0	0	1	0	0
231	TBVB-WMK-073	M	14	Ado	Wamimkoko	0	0	0	0	0	1	15.7823	0	0	0	0	1	0	0
232	TBVB-WMK-074	M	8	Ch	Wamimkoko	0	0	0	0	0	0	0	0	0	0	0	0	0	0
233	TBVB-WMK-075	F	10	Ch	Wamimkoko	0	0	0	0	0	1	6.39422	0	0	0	0	1	0	0
234	TBVB-WMK-076	M	12	Ch	Wamimkoko	1	1	283.333	0	0	1	105.889	1	37	27.6662	9.1	1	0	0
235	TBVB-WMK-077	F	8	Ch	Wamimkoko	0	0	0	0	0	1	11.7652	0	0	0	0	1	0	0
236	TBVB-WMK-078	F	12	Ch	Wamimkoko	0	0	0	0	0	0	0	0	0	0	0	0	0	0
237	TBVB-WMK-079	M	8	Ch	Wamimkoko	0	0	0	0	0	0	0	0	0	0	0	0	0	0
238	TBVB-WMK-080	F	7	Ch	Wamimkoko	1	0	0	0	0	1	30.5846	0	0	0	0	1	0	0
239	TBVB-WMK-081	F	10	Ch	Wamimkoko	1	1	516	1	48	1	171.306	1	120	100	20	1	0	0
240	TBVB-WMK-082	F	9	Ch	Wamimkoko	0	0	0	0	0	0	0	0	0	0	0	0	0	0
241	TBVB-WMK-083	F	10	Ch	Wamimkoko	1	1	610	0	0	1	107.272	0	0	0	0	1	1	0
242	TBVB-WMK-084	F	9	Ch	Wamimkoko	0	0	0	0	0	0	0	0	0	0	0	0	0	0
243	TBVB-YB-051	M	41	Ad	Yombo	0	0	0	0	0	0	0	0	0	0	0	0	0	0
244	TBVB-YB-052	M	43	Ad	Yombo	0	0	0	0	0	0	0	0	0	0	0	0	0	0
245	TBVB-YB-053	M	44	Ad	Yombo	0	0	0	0	0	0	0	0	0	0	0	0	0	0
246	TBVB-YB-054	F	19	Ad	Yombo	1	1	39696.7	0	0	1	42715.2	0	0	0	0	1	0	0
247	TBVB-YB-055	M	12	Ch	Yombo	0	0	0	0	0	0	0	0	0	0	0	0	0	0
248	TBVB-YB-056	F	34	Ad	Yombo	0	0	0	0	0	0	0	0	0	0	0	0	0	0
249	TBVB-YB-057	F	5	Ch	Yombo	0	0	0	0	0	0	0	0	0	0	0	0	0	0
250	TBVB-YB-058	F	5	Ch	Yombo	0	0	0	0	0	0	0	0	0	0	0	0	0	0
251	TBVB-YB-059	F	26	Ad	Yombo	0	0	0	0	0	0	0	0	0	0	0	0	0	0
252	TBVB-YB-060	F	44	Ad	Yombo	0	0	0	0	0	0	0	0	0	0	0	0	0	0
253	TBVB-YB-061	F	5	Ch	Yombo	0	0	0	0	0	0	0	0	0	0	0	0	0	0
254	TBVB-YB-062	F	35	Ad	Yombo	0	0	0	0	0	0	0	0	0	0	0	0	0	0
255	TBVB-YB-063	M	30	Ad	Yombo	0	0	0	0	0	0	0	0	0	0	0	0	0	0
256	TBVB-YB-064	F	31	Ad	Yombo	0	0	0	0	0	0	0	0	0	0	0	0	0	0
257	TBVB-YB-065	F	42	Ad	Yombo	0	0	0	0	0	0	0	0	0	0	0	0	0	0
258	TBVB-YB-066	M	15	Ado	Yombo	0	0	0	0	0	0	0	0	0	0	0	0	0	0
259	TBVB-YB-067	M	44	Ad	Yombo	0	0	0	0	0	0	0	0	0	0	0	0	0	0
260	TBVB-YB-068	F	40	Ad	Yombo	0	0	0	0	0	0	0	0	0	0	0	0	0	0
261	TBVB-YB-069	F	22	Ad	Yombo	0	0	0	0	0	0	0	0	0	0	0	0	0	0
262	TBVB-YB-070	M	5	Ch	Yombo	0	0	0	0	0	0	0	0	0	0	0	0	0	0
263	TBVB-YB-071	M	34	Ad	Yombo	0	0	0	0	0	0	0	0	0	0	0	0	0	0
264	TBVB-YB-072	F	32	Ad	Yombo	0	0	0	0	0	0	0	0	0	0	0	0	0	0
265	TBVB-YB-073	F	43	Ad	Yombo	0	0	0	0	0	0	0	0	0	0	0	0	0	0
266	TBVB-YB-074	F	24	Ad	Yombo	0	0	0	0	0	0	0	0	0	0	0	0	0	0
267	TBVB-YB-075	F	21	Ad	Yombo	0	0	0	0	0	0	0	0	0	0	0	0	0	0
268	TBVB-YB-076	F	5	Ch	Yombo	0	0	0	0	0	0	0	0	0	0	0	0	0	0
269	TBVB-YB-077	F	6	Ch	Yombo	1	0	0	0	0	0	0	0	0	0	0	0	0	0
270	TBVB-YB-078	F	14	Ado	Yombo	0	0	0	0	0	0	0	0	0	0	0	0	0	0
271	TBVB-YB-079	M	15	Ado	Yombo	0	0	0	0	0	0	0	0	0	0	0	0	0	0
272	TBVB-YB-080	M	16	Ado	Yombo	0	0	0	0	0	0	0	0	0	0	0	0	0	0
273	TBVB-YB-081	F	17	Ado	Yombo	0	0	0	0	0	0	0	0	0	0	0	0	0	0
274	TBVB-YB-082	F	14	Ado	Yombo	1	1	639.333	0	0	1	680.266	0	0	0	0	1	0	0
275	TBVB-YB-083	F	15	Ado	Yombo	0	0	0	0	0	0	0	0	0	0	0	0	0	0
276	TBVB-YB-084	F	14	Ado	Yombo	0	0	0	0	0	0	0	0	0	0	0	0	0	0
277	TBVB-YB-085	M	16	Ado	Yombo	1	0	0	0	0	0	0	0	0	0	0	0	0	0
278	TBVB-YB-086	F	15	Ado	Yombo	0	0	0	0	0	0	0	0	0	0	0	0	0	0
279	TBVB-YB-087	M	7	Ch	Yombo	0	0	0	0	0	0	0	0	0	0	0	0	0	0
280	TBVB-YB-088	F	5	Ch	Yombo	0	0	0	0	0	0	0	0	0	0	0	0	0	0
281	TBVB-YB-089	M	34	Ad	Yombo	0	0	0	0	0	0	0	0	0	0	0	0	0	0
282	TBVB-YB-090	F	22	Ad	Yombo	0	0	0	0	0	0	0	0	0	0	0	0	0	0
283	TBVB-FKS-049	F	45	Ad	Fukayosi	0	0	0	0	0	0	0	0	0	0	0	0	0	0
284	TBVB-FKS-050	M	42	Ad	Fukayosi	0	0	0	0	0	0	0	0	0	0	0	0	0	0
285	TBVB-FKS-051	F	8	Ch	Fukayosi	0	0	0	0	0	0	0	0	0	0	0	0	0	0
286	TBVB-FKS-052	F	12	Ch	Fukayosi	0	0	0	0	0	0	0	0	0	0	0	0	0	0
287	TBVB-FKS-053	M	9	Ch	Fukayosi	0	0	0	0	0	0	0	0	0	0	0	0	0	0
288	TBVB-FKS-054	F	32	Ad	Fukayosi	0	0	0	0	0	0	0	0	0	0	0	0	0	0
289	TBVB-FKS-055	M	14	Ado	Fukayosi	0	0	0	0	0	0	0	0	0	0	0	0	0	0
290	TBVB-FKS-056	F	22	Ad	Fukayosi	0	0	0	0	0	0	0	0	0	0	0	0	0	0
291	TBVB-FKS-057	M	27	Ad	Fukayosi	0	0	0	0	0	0	0	0	0	0	0	0	0	0
292	TBVB-FKS-058	F	28	Ad	Fukayosi	0	0	0	0	0	0	0	0	0	0	0	0	0	0
293	TBVB-FKS-059	M	45	Ad	Fukayosi	0	0	0	0	0	0	0	0	0	0	0	0	0	0
294	TBVB-FKS-060	M	8	Ch	Fukayosi	0	0	0	0	0	0	0	0	0	0	0	0	0	0
295	TBVB-FKS-061	F	22	Ad	Fukayosi	1	1	178588	0	0	1	23547.8	0	0	0	0	1	0	0
296	TBVB-FKS-062	F	15	Ado	Fukayosi	0	0	0	0	0	0	0	0	0	0	0	0	0	0
297	TBVB-FKS-063	M	13	Ado	Fukayosi	0	0	0	0	0	0	0	0	0	0	0	0	0	0
298	TBVB-FKS-064	M	12	Ch	Fukayosi	0	0	0	0	0	0	0	0	0	0	0	0	0	0
299	TBVB-FKS-065	M	8	Ch	Fukayosi	0	0	0	0	0	0	0	0	0	0	0	0	0	0
300	TBVB-FKS-066	F	14	Ado	Fukayosi	0	0	0	0	0	0	0	0	0	0	0	0	0	0
301	TBVB-FKS-067	F	18	Ad	Fukayosi	0	0	0	0	0	0	0	0	0	0	0	0	0	0
302	TBVB-FKS-068	F	28	Ad	Fukayosi	0	1	270	1	32	1	23.8641	1	35	28.2862	7	1	0	0
303	TBVB-FKS-069	M	41	Ad	Fukayosi	0	0	0	0	0	0	0	0	0	0	0	0	0	0
304	TBVB-FKS-070	F	21	Ad	Fukayosi	0	0	0	0	0	0	0	0	0	0	0	0	0	0
305	TBVB-FKS-071	F	23	Ad	Fukayosi	0	0	0	0	0	0	0	0	0	0	0	0	0	0
306	TBVB-FKS-072	M	26	Ad	Fukayosi	0	0	0	0	0	0	0	0	0	0	0	0	0	0
307	TBVB-FKS-073	F	16	Ado	Fukayosi	0	0	0	0	0	1	20.1697	0	0	0	0	1	0	0
308	TBVB-FKS-074	F	5	Ch	Fukayosi	0	0	0	0	0	0	0	0	0	0	0	0	0	0
309	TBVB-FKS-075	F	14	Ado	Fukayosi	0	0	0	0	0	0	0	0	0	0	0	0	0	0
310	TBVB-FKS-076	M	7	Ch	Fukayosi	0	0	0	0	0	0	0	0	0	0	0	0	0	0
311	TBVB-FKS-077	F	13	Ado	Fukayosi	0	0	0	0	0	0	0	0	0	0	0	0	0	0
312	TBVB-FKS-078	F	10	Ch	Fukayosi	1	1	230035	0	0	1	27791.7	0	0	0	0	1	0	0
313	TBVB-FKS-079	M	6	Ch	Fukayosi	0	0	0	0	0	0	0	0	0	0	0	0	0	0
314	TBVB-FKS-081	F	6	Ch	Fukayosi	0	0	0	0	0	0	0	0	0	0	0	0	0	0
315	TBVB-FKS-082	M	17	Ch	Fukayosi	0	0	0	0	0	1	301.393	0	0	0	0	1	0	0
316	TBVB-FKS-084	F	12	Ch	Fukayosi	0	1	1123	0	0	1	3703.62	0	0	0	0	1	0	0
317	TBVB-FKS-085	M	19	Ad	Fukayosi	0	0	0	0	0	0	0	0	0	0	0	0	0	0
318	TBVB-FKS-087	M	13	Ad	Fukayosi	0	0	0	0	0	0	0	0	0	0	0	0	0	0
319	TBVB-FKS-088	F	45	Ad	Fukayosi	0	0	0	0	0	1	4	0	0	0	0	1	0	0
320	TBVB-MN-061	F	18	Ad	Miono	0	0	0	0	0	0	0	0	0	0	0	0	0	0
321	TBVB-MN-062	F	30	Ad	Miono	0	0	0	0	0	0	0	0	0	0	0	0	0	0
322	TBVB-MN-063	F	21	Ad	Miono	0	0	0	0	0	0	0	0	0	0	0	0	0	0
323	TBVB-MN-064	M	29	Ad	Miono	0	0	0	0	0	0	0	0	0	0	0	0	0	0
324	TBVB-MN-066	F	11	Ch	Miono	0	0	0	0	0	0	0	0	0	0	0	0	0	0
325	TBVB-MN-067	M	14	Ado	Miono	0	0	0	0	0	0	0	0	0	0	0	0	0	0
326	TBVB-MN-069	M	22	Ad	Miono	0	0	0	0	0	0	0	0	0	0	0	0	0	0
327	TBVB-MN-070	F	30	Ad	Miono	0	0	0	0	0	0	0	0	0	0	0	0	0	0
328	TBVB-MN-071	F	36	Ad	Miono	1	1	555.667	1	48	1	333.628	1	364	317.459	46.5	1	0	0
329	TBVB-MN-072	M	45	Ad	Miono	0	0	0	0	0	0	0	0	0	0	0	0	0	0
330	TBVB-MN-073	M	45	Ad	Miono	0	0	0	0	0	1	13.5864	0	0	0	0	1	0	0
331	TBVB-MN-074	M	44	Ad	Miono	0	0	0	0	0	1	19	0	0	0	0	1	0	0
332	TBVB-MN-075	F	44	Ad	Miono	0	0	0	0	0	0	0	0	0	0	0	0	0	0
333	TBVB-MN-076	F	38	Ad	Miono	0	0	0	0	0	0	0	0	0	0	0	0	0	0
334	TBVB-MN-077	F	42	Ad	Miono	0	0	0	0	0	0	0	0	0	0	0	0	0	0
335	TBVB-MN-078	F	16	Ado	Miono	0	0	0	0	0	0	0	0	0	0	0	0	0	0
336	TBVB-MN-079	F	7	Ch	Miono	1	1	355.333	0	0	1	632	0	0	0	0	1	0	0
337	TBVB-MN-080	M	45	Ad	Miono	1	1	242.667	1	16	1	532	1	335	290.147	65	1	0	0
338	TBVB-MN-081	F	15	Ado	Miono	0	0	0	0	0	0	0	0	0	0	0	0	0	0
339	TBVB-MN-082	M	8	Ch	Miono	0	0	0	0	0	0	0	0	0	0	0	0	0	0
340	TBVB-MN-083	F	11	Ch	Miono	0	0	0	0	0	0	0	0	0	0	0	0	0	0
341	TBVB-MN-084	F	23	Ad	Miono	0	0	0	0	0	0	0	0	0	0	0	0	0	0
342	TBVB-MN-085	F	16	Ado	Miono	0	0	0	0	0	0	0	0	0	0	0	0	0	0
343	TBVB-MN-086	F	10	Ch	Miono	0	0	0	0	0	0	0	0	0	0	0	0	0	0
344	TBVB-MN-087	F	41	Ad	Miono	1	1	266.667	0	0	1	1021	0	0	0	0	1	1	0
345	TBVB-MN-088	F	40	Ad	Miono	0	0	0	0	0	0	0	0	0	0	0	0	0	0
346	TBVB-MN-089	M	7	Ch	Miono	0	0	0	0	0	0	0	0	0	0	0	0	0	0
347	TBVB-MN-090	F	42	Ad	Miono	0	0	0	0	0	1	19	0	0	0	0	1	0	0
348	TBVB-MN-091	F	34	Ad	Miono	0	0	0	0	0	0	0	0	0	0	0	0	0	0
349	TBVB-MN-092	F	14	Ado	Miono	1	1	173.333	0	0	1	39.3489	0	0	0	0	1	0	0
350	TBVB-MN-093	M	11	Ch	Miono	0	0	0	0	0	0	0	0	0	0	0	0	0	0
351	TBVB-MN-094	F	42	Ad	Miono	0	0	0	0	0	0	0	0	0	0	0	0	0	0
352	TBVB-MN-095	M	43	Ad	Miono	0	0	0	0	0	0	0	0	0	0	0	0	0	0
353	TBVB-MN-096	F	11	Ch	Miono	0	0	0	0	0	0	0	0	0	0	0	0	0	0
354	TBVB-MN-097	F	45	Ad	Miono	0	0	0	0	0	0	0	0	0	0	0	0	0	0
355	TBVB-MN-098	M	13	Ado	Miono	1	1	293.333	0	0	1	127.389	0	0	0	0	1	0	0
356	TBVB-MN-099	F	31	Ad	Miono	0	0	0	0	0	0	0	0	0	0	0	0	0	0
357	TBVB-MN-100	M	10	Ch	Miono	1	1	18053.3	0	0	1	19560	0	0	0	0	1	0	0
358	TBVB-MN-101	M	25	Ad	Miono	0	0	0	0	0	1	8173.16	0	0	0	0	1	0	0
359	TBVB-MN-102	M	22	Ad	Miono	1	1	560	0	0	1	524.273	0	0	0	0	1	0	0
360	TBVB-MN-103	F	7	Ch	Miono	1	1	2733.33	0	0	1	3453.18	0	0	0	0	1	0	0
361	TBVB-MN-104	F	23	Ad	Miono	0	0	0	0	0	0	0	0	0	0	0	0	0	0
362	TBVB-MN-105	F	35	Ad	Miono	0	0	0	0	0	0	0	0	0	0	0	0	0	0
363	TBVB-MN-106	F	27	Ad	Miono	0	0	0	0	0	0	0	0	0	0	0	0	0	0
364	TBVB-MN-107	F	15	Ado	Miono	1	0	0	0	0	0	0	0	0	0	0	0	0	0
365	TBVB-MN-108	F	15	Ado	Miono	0	0	0	0	0	1	2295.97	0	0	0	0	1	0	0
366	TBVB-MN-109	F	7	Ch	Miono	0	0	0	0	0	0	0	0	0	0	0	0	0	0
367	TBVB-MN-110	F	35	Ad	Miono	0	0	0	0	0	0	0	0	0	0	0	0	0	0
368	TBVB-MN-111	M	16	Ado	Miono	0	0	0	0	0	0	0	0	0	0	0	0	0	0
369	TBVB-MN-112	M	13	Ado	Miono	0	0	0	0	0	0	0	0	0	0	0	0	0	0
370	TBVB-MN-113	M	16	Ado	Miono	0	0	0	0	0	0	0	0	0	0	0	0	0	0
371	TBVB-MN-114	M	14	Ado	Miono	0	0	0	0	0	1	13.0907	0	0	0	0	1	0	0
372	TBVB-MN-115	F	9	Ch	Miono	0	0	0	0	0	1	277.879	0	0	0	0	1	0	0
373	TBVB-MN-116	F	35	Ad	Miono	0	0	0	0	0	0	0	0	0	0	0	0	0	0
374	TBVB-MN-117	M	22	Ad	Miono	1	1	120	0	0	1	1712	0	0	0	0	1	0	0
375	TBVB-MN-118	M	18	Ad	Miono	0	0	0	0	0	1	64.7806	0	0	0	0	1	0	0
376	TBVB-MN-119	M	15	Ado	Miono	0	0	0	0	0	0	0	0	0	0	0	0	0	0
377	TBVB-MN-120	M	17	Ado	Miono	0	0	0	0	0	1	33.737	0	0	0	0	1	0	0
378	TBVB-MN-121	F	6	Ch	Miono	1	1	398560	0	0	1	649942	0	0	0	0	1	0	0
379	TBVB-MN-122	F	35	Ad	Miono	0	0	0	0	0	0	0	0	0	0	0	0	0	0
380	TBVB-MN-123	M	9	Ch	Miono	0	0	0	0	0	0	0	0	0	0	0	0	0	0
381	TBVB-MN-124	M	11	Ch	Miono	0	0	0	0	0	0	0	0	0	0	0	0	0	0
382	TBVB-MN-125	F	10	Ch	Miono	0	0	0	0	0	1	10	0	0	0	0	1	0	0
383	TBVB-MN-126	F	6	Ch	Miono	0	0	0	0	0	0	0	0	0	0	0	0	0	0
384	TBVB-MN-127	F	7	Ch	Miono	1	1	386.667	0	0	1	1222	0	0	0	0	1	0	0
385	TBVB-MN-128	M	12	Ch	Miono	0	0	0	0	0	0	0	0	0	0	0	0	0	0
386	TBVB-MN-129	M	21	Ad	Miono	0	0	0	0	0	0	0	0	0	0	0	0	0	0
387	TBVB-MN-130	F	7	Ch	Miono	1	1	680	0	0	1	2739	0	0	0	0	1	0	0
388	TBVB-MN-131	F	26	Ad	Miono	0	0	0	0	0	1	848.821	0	0	0	0	1	0	0
389	TBVB-MN-132	M	6	Ch	Miono	0	0	0	0	0	0	0	0	0	0	0	0	0	0
390	TBVB-MN-133	F	12	Ch	Miono	0	0	0	0	0	0	0	0	0	0	0	0	0	0
391	TBVB-MN-134	F	5	Ch	Miono	1	1	533.333	0	0	1	563.532	0	0	0	0	1	0	0
392	TBVB-MN-135	M	9	Ch	Miono	1	1	1160	0	0	1	939	0	0	0	0	1	0	0
393	TBVB-MN-136	M	5	Ch	Miono	1	1	720	1	80	1	1426.69	1	787	659.803	126.8	1	0	0
394	TBVB-MN-137	M	15	Ado	Miono	1	1	666.667	1	32	1	516.681	1	12	10.6802	0.5	1	0	0
395	TBVB-MN-138	F	6	Ch	Miono	0	0	0	0	0	0	0	0	0	0	0	0	0	0
396	TBVB-MN-139	F	5	Ch	Miono	0	0	0	0	0	0	0	0	0	0	0	0	0	0
397	TBVB-MN-140	M	10	Ch	Miono	0	0	0	0	0	0	0	0	0	0	0	0	0	0
398	TBVB-MN-141	M	8	Ch	Miono	0	0	0	0	0	0	0	0	0	0	0	0	0	0
399	TBVB-MN-142	M	5	Ch	Miono	1	1	760	0	0	1	79.8081	0	0	0	0	1	0	0
400	TBVB-MN-143	F	8	Ch	Miono	0	1	18	0	0	1	91	0	0	0	0	0	1	0
401	TBVB-MN-144	M	5	Ch	Miono	1	0	0	0	0	0	0	0	0	0	0	0	0	0
402	TBVB-MN-145	M	14	Ado	Miono	1	1	533.333	0	0	1	478.532	0	0	0	0	1	0	0
403	TBVB-MN-146	M	5	Ch	Miono	0	0	0	0	0	0	0	0	0	0	0	0	0	0
404	TBVB-MN-147	M	13	Ado	Miono	0	0	0	0	0	0	0	0	0	0	0	0	0	0
405	TBVB-MN-148	F	14	Ado	Miono	0	0	0	0	0	0	0	0	0	0	0	0	0	0
406	TBVB-MN-149	F	9	Ch	Miono	0	0	0	0	0	0	0	0	0	0	0	0	0	0
407	TBVB-MN-150	M	12	Ch	Miono	0	0	0	0	0	0	0	0	0	0	0	0	0	0
408	TBVB-MN-151	F	11	Ch	Miono	0	0	0	0	0	0	0	0	0	0	0	0	0	0
409	TBVB-MN-152	M	8	Ch	Miono	1	1	1213.33	1	16	1	1867.4	1	16	11	5	1	0	0
410	TBVB-MN-153	M	9	Ch	Miono	0	0	0	0	0	0	0	0	0	0	0	0	0	0
411	TBVB-MN-154	F	10	Ch	Miono	0	0	0	0	0	0	0	0	0	0	0	0	0	0
412	TBVB-MN-155	F	6	Ch	Miono	0	0	0	0	0	0	0	0	0	0	0	0	0	0
413	TBVB-MN-156	M	9	Ch	Miono	1	0	0	0	0	0	0	0	0	0	0	0	0	0
414	TBVB-MN-157	F	13	Ado	Miono	0	0	0	0	0	0	0	0	0	0	0	0	0	0
415	TBVB-MN-158	M	8	Ch	Miono	0	0	0	0	0	0	0	0	0	0	0	0	0	0
416	TBVB-MN-160	M	6	Ch	Miono	0	0	0	0	0	0	0	0	0	0	0	0	0	0
417	TBVB-MN-162	M	12	Ch	Miono	0	0	0	0	0	0	0	0	0	0	0	0	0	0
418	TBVB-MN-163	F	5	Ch	Miono	0	0	0	0	0	0	0	0	0	0	0	0	0	0
419	TBVB-MN-159	F	28	Ad	Miono	0	0	0	0	0	0	0	0	0	0	0	0	0	0
420	TBVB-MN-161	F	37	Ad	Miono	0	0	0	0	0	0	0	0	0	0	0	0	0	0
421	TBVB-MN-164	M	5	Ch	Miono	1	1	253.333	0	0	1	141.816	0	0	0	0	1	0	0
422	TBVB-MN-165	F	41	Ad	Miono	0	0	0	0	0	0	0	0	0	0	0	0	0	0
423	TBVB-MN-166	M	7	Ch	Miono	0	0	0	0	0	0	0	0	0	0	0	0	0	0
424	TBVB-MN-167	F	8	Ch	Miono	0	0	0	0	0	0	0	0	0	0	0	0	0	0
425	TBVB-MN-168	M	5	Ch	Miono	0	0	0	0	0	0	0	0	0	0	0	0	0	0
426	TBVB-MN-169	F	11	Ch	Miono	0	0	0	0	0	0	0	0	0	0	0	0	0	0
427	TBVB-MN-170	M	5	Ch	Miono	0	0	0	0	0	0	0	0	0	0	0	0	0	0
428	TBVB-MN-171	F	33	Ad	Miono	0	0	0	0	0	0	0	0	0	0	0	0	0	0
429	TBVB-MN-172	F	41	Ad	Miono	0	0	0	0	0	0	0	0	0	0	0	0	0	0
430	TBVB-MN-173	M	10	Ch	Miono	1	1	813.333	0	0	1	763.815	0	0	0	0	1	0	0
431	TBVB-MN-174	M	10	Ch	Miono	0	0	0	0	0	0	0	0	0	0	0	0	0	0
432	TBVB-MN-175	M	7	Ch	Miono	1	1	1080	1	32	1	1924.58	1	340	291.407	50	1	0	0
433	TBVB-MN-183	M	9	Ch	Miono	0	0	0	0	0	0	0	0	0	0	0	0	0	0
434	TBVB-MN-184	F	18	Ad	Miono	0	0	0	0	0	1	132	0	0	0	0	1	0	0
435	TBVB-MN-185	M	12	Ch	Miono	0	0	0	0	0	0	0	0	0	0	0	0	0	0
436	TBVB-MN-186	M	6	Ch	Miono	0	1	205.667	1	48	1	879.752	1	330	272.023	58	1	0	0
437	TBVB-MN-187	M	5	Ch	Miono	0	0	0	0	0	0	0	0	0	0	0	0	0	0
438	UB-1A-011	M	24	Ad	Bagamoyo township	0	0	0	0	0	0	0	0	0	0	0	0	0	0
439	UB-1A-020	M	35	Ad	Bagamoyo township	0	0	0	0	0	0	0	0	0	0	0	0	0	0
440	UB-1A-021	M	29	Ad	Bagamoyo township	0	0	0	0	0	0	0	0	0	0	0	0	0	0
441	UB-01-013	F	19	Ad	Bagamoyo township	1	1	92	0	0	1	453.877	0	0	0	0	1	0	0
442	UB1B-014	M	39	Ad	Bagamoyo township	0	0	0	0	0	1	102	1	65	50	15	1	0	0
443	UB-1B-015	F	24	Ad	Bagamoyo township	0	0	0	0	0	0	0	0	0	0	0	0	0	0
444	UB-1B-017	M	39	Ad	Bagamoyo township	0	0	0	0	0	0	0	0	0	0	0	0	0	0
445	UB-1B-018	M	33	Ad	Bagamoyo township	0	0	0	0	0	0	0	0	0	0	0	0	0	0
446	UB-1B-022	F	33	Ad	Bagamoyo township	0	0	0	0	0	0	0	0	0	0	0	0	0	0
447	UB-1B-023	F	42	Ad	Bagamoyo township	0	0	0	0	0	0	0	0	0	0	0	0	0	0
448	UB-2A-029	M	24	Ad	Bagamoyo township	0	0	0	0	0	0	0	0	0	0	0	0	0	0
449	UB-2A-035	M	24	Ad	Bagamoyo township	0	0	0	0	0	0	0	0	0	0	0	0	0	0
450	UB-2A-043	M	24	Ad	Bagamoyo township	0	0	0	0	0	0	0	0	0	0	0	0	0	0
451	UB-2A-049	M	25	Ad	Bagamoyo township	0	0	0	0	0	0	0	0	0	0	0	0	0	0
452	UB-2B-054	M	26	Ad	Bagamoyo township	0	0	0	0	0	0	0	0	0	0	0	0	0	0
453	UB-2B-058	M	22	Ad	Bagamoyo township	0	0	0	0	0	0	0	0	0	0	0	0	0	0
454	UB-2B-063	M	26	Ad	Bagamoyo township	0	0	0	0	0	0	0	0	0	0	0	0	0	0
455	UB-2B-064	M	44	Ad	Bagamoyo township	0	0	0	0	0	0	0	0	0	0	0	0	0	0
456	UB-02B-065	M	22	Ad	Bagamoyo township	0	0	0	0	0	0	0	0	0	0	0	0	0	0
457	UB-02B-067	M	22	Ad	Bagamoyo township	0	0	0	0	0	0	0	0	0	0	0	0	0	0
458	TBVB-Hs-UB-005	F	11	Ch	Bagamoyo township	0	0	0	0	0	0	0	0	0	0	0	0	0	0
459	TBVB-Hs-UB-002	M	7	Ch	Bagamoyo township	0	0	0	0	0	0	0	0	0	0	0	0	0	0
460	TBVB-Hs-UB-003	M	6	Ch	Bagamoyo township	0	0	0	0	0	0	0	0	0	0	0	0	0	0
461	TBVB-Hs-UB-004	F	8	Ch	Bagamoyo township	0	0	0	0	0	0	0	0	0	0	0	0	0	0
462	TBVB-Hs-UB-001	M	10	Ch	Bagamoyo township	1	1	133	1	48	1	345.897	1	189	148	41	1	0	0
463	TBVB-UB-006	M	9	Ch	Bagamoyo township	0	0	0	0	0	0	0	0	0	0	0	0	0	0
464	TBVB-UB-007	F	5	Ch	Bagamoyo township	0	0	0	0	0	0	0	0	0	0	0	0	0	0
465	TBVB-UB-008	F	7	Ch	Bagamoyo township	0	0	0	0	0	0	0	0	0	0	0	0	0	0
466	TBVB-UB-009	M	8	Ch	Bagamoyo township	0	0	0	0	0	0	0	0	0	0	0	0	0	0
467	TBVB-UB-010	M	6	Ch	Bagamoyo township	0	0	0	0	0	0	0	0	0	0	0	0	0	0
